# Supplementary material for: Multimodal Communication in the Human–Cat Relationship: A Pilot Study
Source: Animals (Basel). 2023 May 3;13(9):1528. doi: 10.3390/ani13091528 (PMC10177025; doi:10.3390/ani13091528)
Supplement: Supplementary file 1 [file animals-13-01528-s001.zip]

Archive with 1 entries (1 files):
- animals-2348961-supplementary.xlsx
