# Supplementary material for: Multimodal Communication in the Human–Cat Relationship: A Pilot Study
Source: Animals (Basel). 2023 May 3;13(9):1528. doi: 10.3390/ani13091528 (PMC10177025; doi:10.3390/ani13091528)
Supplement: Supplementary file 1 [file animals-13-01528-s001.zip › animals-2348961-supplementary.xlsx]

## Sheet: Feuil1
Subject	Approach control	Approach vocal	Approach visual	Approach bimodal
Ben	yes	yes	yes	yes
Garfield	yes	yes	yes	yes
Lily	no	yes	yes	yes
Mignon	yes	yes	yes	yes
Mina	no	yes	no	yes
Miss Tigrise	yes	no	yes	yes
Molly	no	yes	yes	yes
Twiggy	no	no	yes	yes
Malacca	no	no	yes	no
Mozart	yes	no	no	no
Muscadet	no	no	yes	no
Nounouss	yes	yes	yes	yes
Total (/12)	6	7	10	9
